# Supplementary material for: Study of Triticum aestivum Resistome in Response to Wheat dwarf India Virus Infection
Source: Life (Basel). 2021 Sep 13;11(9):955. doi: 10.3390/life11090955 (PMC8469153; doi:10.3390/life11090955)
Supplement: Supplementary file 1 [file life-11-00955-s001.zip]

Archive with 1 entries (1 files):
- life-1359766-supplementary.pdf
